# Supplementary material for: Towards Enhanced Tunability of Aqueous Biphasic Systems: Furthering the Grasp of Fluorinated Ionic Liquids in the Purification of Proteins
Source: Int J Mol Sci. 2024 May 25;25(11):5766. doi: 10.3390/ijms25115766 (PMC11172314; doi:10.3390/ijms25115766)
Supplement: Supplementary file 1 [file ijms-25-05766-s001.zip]

Archive with 1 entries (1 files):
- ijms-2985327-supplementary.pdf
